# Supplementary material for: Isotope analyses to explore diet and mobility in a medieval Muslim population at Tauste (NE Spain)
Source: PLoS One. 2017 May 4;12(5):e0176572. doi: 10.1371/journal.pone.0176572 (PMC5417512; doi:10.1371/journal.pone.0176572)
Supplement: S1 Table — Dating of human bone samples from Tauste Muslim necropolis was carried out in Roca Solano Laboratory (CSIC Madrid). (XLSX) [file pone.0176572.s001.xlsx]

## Sheet: Hoja1
Sample	Lab. Code	Age BP	Age cal AD
			from	to	%
Tomb 1	CSIC-2180	1072 ±32	895	929	22.7
			939	1021	72.7
Tomb 2	CSIC-2235	1286±31	664	772	95.4
			777	791	3.3
Tomb 3	CSIC-2234	1133±28	806	842	5.7
			861	986	86.4
