# Supplementary material for: Isotope analyses to explore diet and mobility in a medieval Muslim population at Tauste (NE Spain)
Source: PLoS One. 2017 May 4;12(5):e0176572. doi: 10.1371/journal.pone.0176572 (PMC5417512; doi:10.1371/journal.pone.0176572)
Supplement: S2 Table — (XLSX) [file pone.0176572.s002.xlsx]

## Sheet: Hoja1
Sample	Sex	Material	Tooth	Age	% N	δ15N	% C	δ13C	C/N	δ18O	87Sr/86Sr	2SE
			type
T-9	f	Rib		50-60	15.4	12.7	42.7	-19.3	3.23		0.70868	0.00001
		Enamel	M2							16.35	0.70855	0.00002
T-11	m	Rib		45	14.9	15.4	40.8	-19.5	3.19
		Enamel	M2							16.72	0.70855	0.00002
T-12	m	Rib		40-45	16.7	15.7	45.8	-19.5	3.20
		Enamel	I							16.78	0.70858	0.00001
T-13	m	Rib		40-50	15.6	16.3	42.8	-19.0	3.21
		Enamel	M2							18.00	0.70857	0.00002
T-14	?	Rib		2016-04-02	16.6	16.8	45.6	-18.9	3.21
T-15	f	Rib		33-45	13.9	15.6	39.2	-18.5	3.29		0.70867	0.00001
		Enamel	M2							14.25	0.70860	0.00001
T-16	?	Rib		2	15.2	16.3	42.3	-17.0	3.25
		Enamel	M2							17.03	0.70863	0.00001
T-17	m	Rib		33-45	15.5	15.3	42.5	-19.3	3.21		0.70868	0.00001
		Enamel	M2							16.65	0.70861	0.00002
T-18	m	Rib		25-35	15.1	13.7	42.1	-18.8	3.24		0.70869	0.00001
		Enamel	M2							17.17	0.70862	0.00001
T-19	f	Rib		33-45	14.5	14.1	40.2	-19.0	3.24
		Enamel	M2							17.14	0.70850	0.00002
T-21	?	Rib		Indet	15.0	9.6	41.7	-19.3	3.25		0.70869	0.00001
T-22	?	Rib		>17	15.0	15.9	41.3	-19.1	3.22
T-23	f	Rib		30-35	15.8	14.3	43.2	-19.1	3.20
T-24	f	Rib		25-35	13.9	16.3	38.5	-19.3	3.23		0.70868	0.00001
		Enamel	M2							17.9	0.70837	0.00001
T-25	f	Rib		>20	15.3	16.0	42.4	-19.0	3.24
T-26	m	Rib		25-35	15.9	16.0	43.6	-19.4	3.19
		Enamel	M2							16.64	0.70862	0.00002
T-27	(m)	Rib		15-17	15.1	13.5	41.7	-19.3	3.23
		Enamel	C							16.92	0.70857	0.00002
T-28	?	Rib		2015-12-01	14.8	15.8	40.9	-19.3	3.22
		Enamel	M2							17.8	0.70858	0.00002
T-29	?	Rib		>25	13.1	15.5	36.2	-19.1	3.23
T-30	f	Rib		35-45	15.4	14.3	42.2	-18.4	3.21
		Enamel	M2							18	0.70864	0.00001
T-31	f	Rib		16-20	15.8	14.2	43.7	-18.8	3.22
		Enamel	M2							14.48	0.70859	0.00002
T-32	f	Rib		45-55	15.8	10.8	43.6	-19.0	3.23		0.70883	0.00002
		Enamel	M2							17.9	0.70867	0.00002
T-33	?	Rib		2016-06-04	15.7	14.6	43.7	-19.5	3.24
		Enamel	M2							17.0	0.70864	0.00002
T-34	m	Rib		2015-12-01	15.8	15.5	43.9	-18.7	3.25
		Enamel	M2							16.9	0.70853	0.00002
T-35	?	Rib		40-50	15.1	16.9	41.9	-19.2	3.25
T-36	f	Rib		50-65	14.9	13.9	41.4	-19.1	3.24
T-39	m	Rib		40-50	14.1	16.5	39.2	-19.5	3.23		0.70867	0.00001
		Enamel	M2							17.4	0.70860	0.00002
T-40	?	Rib		2016-05-03	16.1	17.5	44.1	-19.9	3.20
		Enamel	M2							17.06	0.70866	0.00002
T-41	m	Rib		20-30	16.3	15.0	45.3	-19.5	3.24
		Enamel	M2							17.0	0.70860
T-42	m	Rib		35-45	16.7	17.0	46.4	-19.0	3.23
		Enamel	M2							19.1	0.70851
T-44	m	Rib		25-35	16.7	14.0	46.2	-18.9	3.23
		Enamel	M2							19.3	0.70856
