# Supplementary material for: Isotope analyses to explore diet and mobility in a medieval Muslim population at Tauste (NE Spain)
Source: PLoS One. 2017 May 4;12(5):e0176572. doi: 10.1371/journal.pone.0176572 (PMC5417512; doi:10.1371/journal.pone.0176572)
Supplement: S3 Table — (XLSX) [file pone.0176572.s003.xlsx]

## Sheet: Hoja1
Sample	Material	87Sr/86Sr	2SE
T-39*	Soil	0.70868	0.00002
T-41*	Soil	0.70869	0.00002
T-42*	Soil	0.70867	0.00001
T-44*	Soil	0.70867	0.00001
W-Arba	Freshwater	0.70843	0.00001
